# Supplementary material for: Cultural and Medicinal Use of Amphibians and Reptiles by Indigenous People in Punjab, Pakistan with Comments on Conservation Implications for Herpetofauna
Source: Animals (Basel). 2022 Aug 13;12(16):2062. doi: 10.3390/ani12162062 (PMC9405124; doi:10.3390/ani12162062)
Supplement: Supplementary file 1 [file animals-12-02062-s001.zip]

Archive with 1 entries (1 files):
- animals-1791709-supplementary.pdf
